# Supplementary material for: Investigating the Stirred Tank Bioreactor Co-Cultures of the Secondary Metabolite Producers Streptomyces noursei and Penicillium rubens
Source: Biomolecules. 2023 Dec 5;13(12):1748. doi: 10.3390/biom13121748 (PMC10742013; doi:10.3390/biom13121748)
Supplement: Supplementary file 1 [file biomolecules-13-01748-s001.zip]

Archive with 1 entries (1 files):
- biomolecules-2748038-supplementary.pdf
